# Supplementary material for: Does tinnitus and emotional distress influence central auditory processing? A comparison of acute and chronic tinnitus in normal-hearing individuals
Source: PLoS One. 2025 Jul 28;20(7):e0327777. doi: 10.1371/journal.pone.0327777 (PMC12303274; doi:10.1371/journal.pone.0327777)
Supplement: S1 Table — This Excel file includes demographic information and test results for all study participants. (XLSX) [file pone.0327777.s001.xlsx]

## Sheet: Legends
Legends:
TEOAE = transient evoked otoacoustic emissions
DPOAE = distortion product otoacoustic emissions
GDT = gap detection test
MHINT = Mandarin Hearing in Noise Test
CS = contralateral suppression
SRT = speech recognition threshold
PTA = pure-tone average
THI = Tinnitus Handicap Inventory
VAS = Visual Analogue Scale
RE = right ear
LE = left ear
Amplitude (dB)

## Sheet: Participants
Participants	Group (Control,0; Acute,1; Chronic,2)	Gender (male:1, female:0)	Age (years)	PTA (dB HL) LE	PTA (dB HL) RE	THI scores	VAS scores	Tinnitus lateralization（Both，0；Left，1；Right，2）	Tinnitus loudness	Tinnitus Frequency	Duration of Tinnitus （months）	Functional scores	Emotional scores	Catastrophic scores
P1	0	0	23	6.25	1.25	/	/	/	/	/	/
P2	0	1	20	1.25	1.25	/	/	/	/	/	/
P3	0	0	22	8.75	10	/	/	/	/	/	/
P4	0	0	21	1.25	2.5	/	/	/	/	/	/
P5	0	0	19	11.25	7.5	/	/	/	/	/	/
P6	0	0	22	2.5	0	/	/	/	/	/	/
P7	0	0	22	6.25	6.25	/	/	/	/	/	/
P8	0	0	22	1.25	11.25	/	/	/	/	/	/
P9	0	0	37	13.75	6.25	/	/	/	/	/	/
P10	0	0	31	12.5	8.75	/	/	/	/	/	/
P11	0	1	22	6.25	8.75	/	/	/	/	/	/
P12	0	0	34	17.5	10	/	/	/	/	/	/
P13	0	0	22	8.75	11.25	/	/	/	/	/	/
P14	0	0	37	8.75	8.75	/	/	/	/	/	/
P15	0	0	38	5	5	/	/	/	/	/	/
P16	0	1	34	6.25	5	/	/	/	/	/	/
P17	0	1	29	12.5	10	/	/	/	/	/	/
P18	0	1	31	3.75	3.75	/	/	/	/	/	/
P19	0	1	29	3.75	6.25	/	/	/	/	/	/
P20	0	0	29	11.25	8.75	/	/	/	/	/	/
P21	0	1	22	13.75	11.25	/	/	/	/	/	/
P22	0	1	19	6.25	8.75	/	/	/	/	/	/
P23	0	0	39	16.25	16.25	/	/	/	/	/	/
P24	0	1	40	12.5	13.75	/	/	/	/	/	/
P25	0	0	29	6.25	3.75	/	/	/	/	/	/
P26	0	0	26	5	6.25	/	/	/	/	/	/
P27	0	0	54	18.75	16.25	/	/	/	/	/	/
P28	0	1	23	3.75	3.75	/	/	/	/	/	/
P29	0	0	23	10	10	/	/	/	/	/	/
P30	0	1	23	11.25	10	/	/	/	/	/	/
P31	1	0	36	13.75	10	32	6	1	4	8000	2	6	12	14
P32	1	1	35	13.75	17.5	52	3	2	10	4000	0.1	20	16	16
P33	1	1	32	15	16.25	92	8	2	25	125	0.4	40	32	20
P34	1	1	36	10	15	12	2	0	15/15	125	2	6	2	4
P35	1	0	36	3.75	3.75	36	7	2	35	250	1	20	6	10
P36	1	0	30	3.75	5	60	6	0	15/15	500	0.17	26	18	16
P37	1	0	27	11.25	10	70	3	1	2	8000	0.25	28	24	18
P38	1	0	48	17.5	15	54	4	2	2	125	0.1	22	16	16
P39	1	0	33	11.25	2.5	10	6	1	5	4000	2	2	2	6
P40	1	0	54	10	6.25	50	5	2	12	750	1	18	20	12
P41	1	0	37	2.5	5	40	4	1	10	1000	0.1	18	14	8
P42	1	1	40	13.75	10	24	4	2	10	4000	0.1	4	4	14
P43	1	0	41	13.75	17.5	40	5	1	15	500	0.1	20	12	8
P44	1	1	18	7.5	3.75	46	2	1	7	125	2	16	14	16
P45	1	0	27	11.25	12.5	32	5	0	5/5	250	0.33	14	8	10
P46	1	1	29	11.25	8.75	30	7	0	2/2	8000	2.5	12	8	10
P47	1	1	18	8.75	8.75	48	6	2	15	2000	0.25	16	16	16
P48	1	0	29	10	11.25	54	7	0	35/35	8000	0.17	24	16	14
P49	1	0	29	3.75	2.5	30	4	1	5	125	0.5	6	12	12
P50	1	1	30	7.5	5	40	5	0	10/10	1500	2.5	12	20	8
P51	1	1	22	8.75	2.5	58	6	0	19/19	8000	0.1	18	22	18
P52	1	0	28	11.25	5			2	6	125	0.1
P53	1	1	27	7.5	8.75			2	6	500	0.33
P54	1	1	33	15	11.25			0	2/2	8000	0.1
P55	1	1	29	6.25	8.75			0	3/3	500	0.1
P56	1	1	23	8.75	12.5			0	10/0	4000	0.1
P57	1	1	29	8.75	8.75			2	3	1000	0.1
P58	1	1	27	7.5	3.75			2	5	500	0.1
P59	1	0	36	13.75	13.75			2	6	500	0.23
P60	1	0	32	18.75	15			2	4	2000	0.25
P61	2	0	31	7.5	8.75	44	3	0	1/6	250	36	18	14	12
P62	2	1	44	7.5	13.75	30	5	0	4/5	8000	6	4	12	14
P63	2	1	33	15	8.75	4	2	0	1/4	8000	24	0	0	4
P64	2	0	34	8.75	6.25	50	4	0	10/5	1000	4	16	16	18
P65	2	0	48	13.75	11.25	20	5	2	2	4000	72	4	2	16
P66	2	0	40	16.25	16.25	46	6	0	0/6	6000	15	20	14	12
P67	2	1	26	3.75	1.25	22	3	0	30/30	8000	120	8	4	10
P68	2	1	51	12.5	8.75	14	2	0	10/10	8000	36	6	4	4
P69	2	1	25	11.25	5	18	7	0	20/20	4000	12	4	8	6
P70	2	1	36	11.25	12.5	22	4	2	5	3000	6	6	4	12
P71	2	0	25	16.25	7.5	18	4	0	5/5	125	120	10	4	4
P72	2	1	33	8.75	10	16	3	1	5	8000	72	6	2	8
P73	2	0	29	10	12.5	10	3	1	0	8000	24	4	0	6
P74	2	0	30	5	3.75	38	6	1	8	250	5	14	10	14
P75	2	1	29	6.25	8.75	28	3	0	5/10	3000	24	10	12	6
P76	2	1	34	5	5	74	5	2	10	125	7	30	24	20
P77	2	0	35	10	10	54	8	1	4	8000	12	26	16	12
P78	2	1	22	5	5	22	5	0	10/15	8000	60	12	12	14
P79	2	0	22	7.5	6.25	38	8	1	10	6000	18	14	12	12
P80	2	1	24	6.25	5	80	4	0	2/0	6000	36	38	28	14
P81	2	1	22	12.5	13.75	42	8	0	6/5	4000	18	16	12	14
P82	2	1	31	2.5	1.25	16	2	0	5/5	8000	24	10	0	6
P83	2	0	27	10	7.5	20	3	0	1/0	8000	4	4	6	10
P84	2	0	19	11.25	11.25	12	5	0	8	2000	48	4	2	6
P85	2	0	29	5	5	52	4	0	13/5	4000	24	20	18	14
P86	2	1	22	6.25	5	20	4	0	3/4	8000	18	4	10	6
P87	2	1	23	6.25	8.75	30	3	0	7/7	8000	12	14	8	8
P88	2	1	24	7.5	10	58	7	0	5/5	8000	12	26	22	10
P89	2	0	19	10	7.5	20	5	1	17	250	72	14	2	4
P90	2	0	35	8.75	8.75	38	3	0	3/5	4000	4	10	12	16

## Sheet: DPAOE
	DPOAE amplitude(dB) LE						DPOAE amplitude(dB) RE
Participants	1kHz	2kHz	3kHz	4kHz	6kHz	8kHz	1kHz	2kHz	3kHz	4kHz	6kHz	8kHz
P1	8.1	-2.3	-0.3	-4.1	-4.8	4.4	6	3	-4.5	-4.3	-4.3	3.5
P2	4.6	6.8	3.4	4.9	-3	14.5	2	6.7	0.5	10	8.6	28.8
P3	3.7	2.2	4.1	3.9	-2.3	-2.6	10.6	0.5	4.1	-3	1.4	9.8
P4	5.1	4	7.4	2.9	1.5	7.3	4.2	-3.7	5.9	1.4	-3.1	5.5
P5	-1.2	-0.2	-1	-6.1	-11.5	-6.1	-0.4	-0.2	5.1	-1.8	-5.9	-0.8
P6	-10.5	5.9	8.2	8.2	4.3	15.2	-10.8	10.1	8.6	-2.5	4.3	17.3
P7	0.1	0.8	-8.7	-8	17.1	19.6	4.6	-11	-7.6	-0.2	12.1	15.7
P8	8	6.4	1	2.5	3.5	9	9.1	6.9	5.1	3	5.4	10
P9	3.5	0.1	-7.9	-12	-16.4	-11.3	11.2	13.2	0.9	8	-17	-3.6
P10	9.9	12	11.8	6.3	-2	7.8	13.8	11.3	4.9	6.2	8.3	7.8
P11	2.3	2.2	6.2	0.6	-2.2	9	9.3	11.3	0.9	0.4	24.3	24.6
P12	8.1	-2.3	-0.3	-4.1	-4.8	4.4	6	3	-4.5	-4.3	-4.3	3.5
P13	4.8	-0.6	-10.1	-5.7	-22.6	-23.7	7	1.1	-0.7	-1.5	-22.2	-20.6
P14	1	-3.7	-10.5	-10	-8.9	3.1	3.1	-8.1	-9.4	-2	-14.9	4.9
P15	12.5	7.1	7	9.7	-0.4	15.4	13.1	10.8	3.8	4.3	6.7	7.7
P16	-3.3	-2.4	2.1	-0.7	-12.4	-4	2.1	1.9	3.4	0.6	11.8	17.8
P17	4.3	6.4	3.5	-0.6	-5.7	8.3	11.4	8.9	3	-0.9	0.6	-3.3
P18	3.8	6.4	7.5	6.9	-10.4	9.1	5.4	9.7	11.3	10.8	3	10.1
P19	3.9	7.5	5.6	-2.7	-21.5	2.6	5.6	8.1	6.4	-18	-21.9	-3.3
P20	-1.2	0.1	0.3	0.8	-0.4	1.5	-2	1.1	0.5	1	1.7	1.1
P21	8.2	7.3	6.9	11.2	20.5	22	9.1	10	10.5	7	18	22
P22	8.5	8.4	6.1	1.8	-15.3	0.3	8.5	14.9	9.7	5.5	-7	6
P23	-0.8	-3	3.5	7.6	-7.6	4.9	2.4	2.8	5.9	2.6	-0.7	6.5
P24	14.3	6.1	4.7	-2.2	-13	-12.6	16.1	10.3	-2.5	-7.9	-21.1	-6.2
P25	16.3	14.3	11.6	13.5	11.2	13.5	16.9	17.2	11.1	13	10.4	9.1
P26	10.4	10.2	11.1	11.3	4.1	11.3	12	9.7	12.2	14.1	5	8.8
P27	0.8	1.3	-7.6	-4.1	-22.7	-19.8	4.8	5.5	0.5	-0.3	-21.1	-16.5
P28	9.7	8.1	7.8	11.4	19.5	-0.7	9.7	8.9	5.1	7.2	23.1	28.7
P29	2.6	3.7	-3	-5.7	-21.6	1.2	4.7	-6.2	-7.7	-25	-18.8	1
P30	11.8	-6.5	0	2.6	-4.4	6	11.7	-5	0.5	3	-4	7.1
P31	8.6	7.1	6.6	4.3	-11.5	-0.5	6.7	2.3	4.5	5.3	3.1	-1.7
P32	-10.5	6.5	5	-7.1	-9.3	-2.1	8.7	3.6	-4.8	-5.2	-8.7	-6.9
P33	-7.9	-3.1	0.3	-2.8	-21	-11	4.2	-1.4	-1.2	-2	-13.4	-3.8
P34
P35	3.3	-0.6	3.8	-4.4	21.6	26.9	7.5	0.5	2.6	7	21.9	21.8
P36	9.5	13.2	0.5	0.5	1.8	6.5	4.6	12.8	5.6	-4.2	-1.2	6.8
P37	7.5	11.6	9.1	-3.7	0.6	21.1	8.1	10.5	7.4	0.7	10.4	29.7
P38	-6	-14	-3	-5	-9	12.5	-1.7	-3.5	0	-5.2	-2.6	14.1
P39	8.4	4.7	5.8	-2.3	-17.8	-8.2	4.3	8.9	6.2	1.7	-5.2	17.2
P40
P41
P42	6.8	0.1	-4.8	-6.8	-16.5	-15.1	3.8	3.5	8.7	-0.3	-3.1	-12.6
P43
P44	4.8	1.8	12.5	8.5	6.3	8	8.7	12.7	6.8	-3.6	0.7	-2.8
P45	-6.2	-0.4	-5	-16.1	-23.2	6.8	-3.3	-3.6	-3	-2.6	-17.7	11.1
P46
P47	-12.6	0.7	4.6	9.1	-0.8	12.1	4.3	11.3	10.6	9.8	6.6	8.8
P48	11.1	9	10.6	8.5	15.1	11.5	21.6	13.1	2.4	10.9	2.9	-0.4
P49
P50	8.6	6.1	4.1	0.8	7	22	9.5	10.8	6	-2	8	23
P51	7.5	7.5	-5.3	-10.5	-30.7	6.7	3	21.3	10.3	13.7	-22.7	6.5
P52	-2.4	7.6	10.9	6.9	2.1	2.1	-5	3.5	14.2	12.1	6.4	-0.1
P53	11.4	4.8	-0.7	-3.5	-0.5	-0.8	12.4	6.4	3.3	-6.4	5.6	4.1
P54	-5.9	-1.2	-2.7	-6.5	5.5	15.5	-5.2	-2.4	-9.1	-8.6	3.5	10.7
P55	10	3	5.1	6	3.7	9.8	11	2.5	5.3	6.4	4.1	8
P56	2.6	4.7	-1.8	-13.3	-26.3	-20.7	3.3	5.2	-5.4	-6.3	-18.9	9.9
P57	11.6	4.9	1.1	-3	-20.9	-9.8	10.1	-4.3	1	-4.2	-11.7	-9.9
P58	6.4	-6.1	-6	-5.4	-20.4	-25	6.8	-7.8	-1.2	4.6	-15.3	8.3
P59
P60	10.6	0	-7.1	-10	-17.6	-13.1	10.7	5.5	-1	-7.4	-15.1	-2.9
P61	2.8	12.5	9.2	9.5	5.7	8	-6.3	7.5	14.7	7.2	0.3	5.8
P62	-0.1	6.9	2.6	3.7	-10.5	1.7	0.2	5.2	1.7	-6.5	-11.5	7.4
P63	-0.6	3.2	-4.5	-9.7	-7.9	18.9	-0.4	1.1	-3.4	-13.3	12.4	-0.1
P64
P65	-2	8.5	5.6	5.6	2.2	-1.6	-0.2	7	9.5	4.5	-5.2	-6.1
P66
P67	3.9	2.3	9.4	1.9	8.7	1.2	-7.3	10.8	10.2	6.6	6.2	-0.8
P68
P69
P70	2.2	0.7	-8.3	-15.2	-6.4	-8	-0.6	0.5	-8.3	-12.3	-25.6	-9.5
P71	-15.4	-2.4	3.8	-1.8	-12	-8.7	6.3	2.2	4.2	0.3	-8.7	-0.1
P72
P73	3	2.2	-17.5	-2.9	0.1	-12.5	5.9	8.4	6.6	7.9	-2.4	12.2
P74	1	11.6	10	7.3	11.9	-2.9	-3	11	9.2	9.2	5.5	7.8
P75	9.8	6.4	13.6	5.2	1.6	-8	0	19.1	11.4	-3.7	-6.7	-17.9
P76	7.9	-1.3	-4.1	0	10.1	9.2	2.3	2.7	-2.7	0.1	-0.2	7.3
P77	11.2	3.4	6.5	4.8	-1.2	1.6	12.5	1.8	6.6	5.6	-4.9	8.6
P78	-2.2	4.5	4.5	4.3	-13.3	-2.6	3.9	0	1.6	-3.2	1.3	11.2
P79	17.3	11.1	8.8	5.5	-8	0.1	16.5	14.8	10.3	10.1	-5.5	0.1
P80	-2.8	4.9	8.7	11.4	-4.6	20.3	-6.4	7.6	7.9	8.4	9	28.9
P81	1.5	-8.4	-5.9	-20.1	-27.3	-13.7	-17.2	-6.9	-4.6	-12.9	-14.8	-15
P82	-1.9	5.6	6.8	1.6	-5.5	10.8	-3.7	4.4	4	1.5	-11	-2.7
P83	0.1	-1.9	1.2	-0.5	-11.7	1.4	6.2	-1.4	-1.8	4.4	-3	5
P84	8.3	6.7	5.6	7.6	6.3	17	9	6.9	9.4	11.3	4.6	16.2
P85	4.9	1.4	7	6.5	-10.2	1.5	5.1	4.8	5.1	2.8	15.9	16.5
P86	6.1	8.8	7.5	7.4	5.3	18.9	4.1	11.4	3.6	-2.4	6.1	16.9
P87	11	2	3	2.8	-3.3	9.2	12.9	3.8	-0.5	3	-5.9	14.5
P88	14.6	6.2	8.1	8.2	-6.1	-2.8	14.9	10	9.7	10.7	-6.1	-12.7
P89	4.4	8.1	8.2	4.7	1.1	15.6	5.1	7	7.3	-0.1	0.1	10.4
P90	3.9	2.8	4.2	4.8	1.5	9	0.7	10	7	2.7	-1.1	24

## Sheet: TEOAE
	CS of TEOAE amplitude(dB) LE						CS of TEOAE amplitude(dB) RE
Participants	1kHz	2kHz	3kHz	4kHz	5kHz	All	1kHz	2kHz	3kHz	4kHz	5kHz	All
P1	3.4	4.6	1.4	-3.3	0.3	3.4	1.6	3.3	0.8	-0.5	-3.2	2
P2	2.5	2.6	2.8	1.9	2.6	2.4	2.1	3.8	1	1.9	4.9	2.6
P3	4.9	-2.7	2.6	3.3	2.4	2.8	1.6	2.6	0.5	-1.6	-2.8	0.9
P4	6.4	6.1	4.1	3.2	3.6	4.1	2.6	1.3	1.4	1.4	3.4	1.5
P5	4.2	4.9	1.4	0.1	-1.3	3.9	4.4	3.3	0.2	-0.7	2.4	3.2
P6	3.3	4.7	2.9	1.4	-0.7	2.9	3.9	3.1	2.6	2.3	1.8	3
P7	3.1	3.3	1.1	1	-1.8	2.7	5	2.5	1.5	0.3	3.3	3.7
P8	1.7	0.5	3.1	1.1	0.4	1.6	0.3	1.7	3	2.4	1.5	2.2
P9	1.9	0.9	1.7	1.3	0.1	1.4	3.1	2.6	2.9	1.8	-0.8	3
P10	3.6	4.6	2	1.3	-0.2	2.9	5.5	10.4	4.1	4	1.4	4.3
P11	1.9	1.8	0.9	-2	-3.1	1.7	2.1	1.5	0.3	2.3	3.6	1.8
P12	3.4	4.6	1.4	-3.3	0.3	3.4	1.6	3.3	0.8	-0.5	-3.2	2
P13	6.3	3.7	4.1	1.4	1.4	4.9	0.7	0.9	1.9	2	-1.7	0.9
P14	1.1	3.2	1.8	1.3	0.4	1.4	0.1	1	1.2	2	0.7	1
P15	4.3	4.1	1.5	2	1.9	3.8	2.9	2.3	2.3	2	0	2.6
P16	5	8	2.9	2.7	2.3	4.4	7.3	4.3	1.7	3.8	1.1	5.3
P17	2.3	4.3	0.3	1.1	-1	2.5	3.6	4.7	2.3	0.1	1.6	3.4
P18	3	1	1.1	-0.3	0.1	2.6	3	2.2	2.2	2.4	2.6	2.5
P19	1.6	2.6	2.1	0.7	0.4	1.8	1.9	2.9	3.3	-1	-1.5	2.8
P20	1.5	1.3	3.9	3.6	1.4	1.7	1.8	2.7	2.2	3.4	1.3	2
P21	2.9	2.9	1.3	0.3	0.7	2.5	5.4	1.8	0.8	0.9	-0.4	4.1
P22	2.9	4	0.7	-0.7	1.2	3.3	1.7	1.4	1.4	1.8	1.4	1.6
P23	3	3.5	1.5	1.2	1	2.7	2.5	3	1.8	1	1.5	2.8
P24	4.9	7.2	0.8	1.4	-1.1	3.9	5.2	2.7	2.1	0	-1.3	4.6
P25	0.9	1.3	1.9	2.1	0.4	1	-1	2	2.6	2.5	2.1	1.1
P26	3.6	3.9	2.7	1.6	3	3	5.9	3.4	1.8	3.4	1.1	3.6
P27	2.6	2	-0.8	-0.6	-0.1	1.2	-1.2	1.7	1.7	-0.9	0.3	-0.3
P28	4.6	2.7	1.4	1.4	1.6	3.4	3.1	3.4	0.7	1.4	0.3	3
P29	3.1	2.3	1.8	0.9	1.8	1.4	3.4	2.7	1	1.9	2.7	2.2
P30	1.3	0.5	1.4	1.3	-1.4	1.3	1.3	0.6	1.6	-0.3	-1	1
P31	0.9	0.7	0.3	1.4	-2.2	0.8	-0.3	1.3	0.4	-0.7	0	0.5
P32
P33
P34	1.6	2.8	0.1	-1.8	-0.6	1.5	2	1.6	0.9	2.2	2.2	1.9
P35	2.5	3.2	3.3	1.3	0.5	2.5	1.1	2	1.2	1.3	0.5	1.4
P36	1.3	3.5	1.3	3.6	1.6	2	1.7	0.7	2.5	2.1	2.2	1.6
P37	1.9	2.6	8.1	4.6	4.2	2.2	2.9	3.6	3.5	4.3	0.8	3.5
P38	2.7	2.6	3.2	0.7	1.1	1.8	1.7	-1.3	-1.1	2.6	-0.6	0.6
P39
P40
P41
P42	0.4	1.8	1.5	2.3	0.5	1.4	0.3	2	2.1	1.5	0.8	1.4
P43
P44	3.5	2.9	3.7	1.7	3.9	2.9	3	3.2	2.8	3.1	0.2	3
P45	1.4	2.7	1.2	-0.5	0	1.6	1	0.7	1.3	2.8	1.2	0.9
P46
P47	0.4	1.8	1.5	2.3	0.5	1.4	0.3	2	2.1	1.5	0.8	1.4
P48	1.3	1.1	0.6	0.3	1.1	1	5.2	1.7	1.1	1.2	0.6	1
P49
P50
P51
P52	2.3	3.1	4	2.3	1.5	2.6	1.6	3.3	1.8	0.2	2.7	2.4
P53	5.2	2.5	1.1	1.1	-2.1	3.3	1.8	2.4	-1.4	-2.7	-1.1	1.3
P54	2.2	1.8	-1.6	3.2	1.9	1.5	-0.2	4.5	2.8	0.2	1.9	0.6
P55	3.9	1.6	1.3	-0.1	-1	0.9	3.9	1.4	1.7	1	0.5	1.6
P56	1.8	1.4	-1	4.8	-0.1	1.5	1.5	0.1	0.7	0.6	-0.6	1.3
P57	3.3	2	0.3	0.1	4.1	3.1	2.2	3.7	1.1	1.3	0.8	2.2
P58	1.3	-0.1	-0.2	-0.1	1.5	0.1	1.7	-2.2	-2.8	-1.2	0.8	-0.1
P59	1	1.3	1.4	0.8	0.1	1.1	0.5	1.2	-0.4	-1.3	0.5	0.3
P60	1.2	-2.9	0.5	1.7	-0.2	1.1	3.4	1.3	-1.9	0.7	-0.6	3.1
P61
P62	-1.2	1	2	1	-1.5	0.2	1.1	1.9	0.5	3.2	0.7	1.4
P63	-1.4	2.1	0.1	0.4	1.9	0.2	1.6	4.2	-1.3	-1.5	-1.6	1.3
P64
P65
P66	1.2	1	-0.4	-0.2	2.3	0.8	1.4	1.9	0.2	1.3	3.2	2.4
P67
P68
P69
P70	2.3	1.6	0.2	1.2	-1.6	2.2	2.7	1.3	2.7	-3.6	2.1	2.1
P71
P72
P73
P74	-0.7	2	1.6	0.7	0.4	0.6	1.4	1.2	0.5	0.8	-1.9	1.3
P75
P76	2.2	1.6	0.6	1.9	2.4	2	1.9	1	0.8	1.8	5.8	2.9
P77	3.6	0.8	4.4	4.2	1.2	3.5	2.3	1	3.8	2.9	3	2.7
P78	3.8	2.6	2.6	0.3	1.6	2.5	2.5	2	3.7	0.1	-1.2	1.6
P79	1.8	1.4	-1	4.8	-0.1	1.5	1.5	0.1	0.7	0.6	-0.6	1.3
P80	3.6	2.7	0.9	0.8	2	1	1.6	0.4	1.2	1.3	1.8	1.3
P81	0.5	0.1	1.3	2.9	0.4	0.7	-0.6	1	-0.7	1.2	0.8	0
P82	1	1.3	-0.2	1.7	2.7	1	-1.6	1.1	-1.8	1.4	-0.7	-0.3
P83	0.5	1.7	1.4	1.4	3.7	1.4	2.9	2.6	0.6	0.1	-0.2	1.2
P84	2.6	3.5	1	2.7	2.1	2.3	3.2	2.9	2.9	1.3	1.1	2.1
P85	1.8	2.1	-0.7	1.2	-6.1	0.9	4.8	0.7	1.9	-0.9	1.6	2.3
P86	4.1	4.5	2.3	0.8	2	3.9	4.5	2.6	2.2	1.8	1.7	2.6
P87	3.1	1.1	3	-4.1	-1.9	2.7	2.5	4.7	-1.1	1.3	-0.9	2
P88	0	-0.9	0.1	0.4	-1.3	0	0	-0.4	-1.9	1.5	1.5	-0.1
P89	0.8	1.8	1.2	3.3	-0.9	1.6	1.5	1	2.1	0.8	2.4	1.2
P90	2.4	3.2	1.8	0.9	8.4	1.4	1.5	1.1	2.2	2.5	2.8	1.7

## Sheet: GDT
Participants	Gap detection threshold （ms）at 1kHz	Gap detection threshold （ms）at 4kHz
P1	4.89	2.67
P2	4.56	1.89
P3	6	2.44
P4	3	2.33
P5	5.56	2.22
P6	5.56	2.44
P7	3.56	2.22
P8	4.89	2.78
P9	4.44	2.11
P10	4.67	2.33
P11	5.78	2.56
P12	5.78	3.11
P13	4.44	2.22
P14	4.44	2.56
P15	4.44	1.78
P16	4.33	2.22
P17	3.67	1.44
P18	5.4	2.4
P19	4.58	2.75
P20	5.67	2.67
P21	4	2.89
P22	4.89	2.22
P23	5.67	3
P24	4.89	2.4
P25	3.67	2.67
P26	5.44	2.78
P27	8.44	3.67
P28	5.22	2.22
P29	4.78	2.44
P30	3.67	1.44
P31	6	2.33
P32	5.89	2.67
P33	7.22	1.56
P34	8	1.56
P35	7.11	3.56
P36	4.89	2.33
P37	4.11	2.44
P38	5.56	2.78
P39	5.78	2.56
P40	9.56	3.22
P41	6.11	3.33
P42	5.4	2.67
P43	5.33	2.67
P44	4	2.78
P45	5.11	2.44
P46	6	2.89
P47	6	5.78
P48	5.56	3
P49	8.22	2.89
P50	5.67	2.44
P51	7.44	3.22
P52
P53
P54
P55
P56
P57
P58
P59
P60
P61	8.56	6.22
P62	8.11	2.89
P63	3.44	2.11
P64	5.11	2.33
P65	8.67	3.11
P66	5.89	2.56
P67	6.56	2.78
P68	5.67	3
P69	5.78	3
P70	6	4.56
P71	5	2.67
P72	6.33	3.11
P73	14.11	2.56
P74	5.44	2.56
P75	7.11	3.22
P76	6.89	2.44
P77	5.78	2.56
P78	4.78	2.11
P79	5.11	2
P80	7.44	3
P81	4.89	3
P82	5.78	2.89
P83	5	2.11
P84	7	2.67
P85	5.33	2.44
P86	5.44	2.33
P87	5.44	2.67
P88	6.11	2.56
P89	6.11	2.56
P90	6.34	3.34

## Sheet: HINT
Participants	SRT (dB） LE	SRT (dB） RE
P1	-1.8	-2.2
P2	-3.6	-3.7
P3	-2.5	-2.6
P4	-3.6	-3.3
P5	-2.4	-4.4
P6	-3.1	-4.2
P7	-3.5	-2.8
P8	-2.4	-1.9
P9	-2.2	-1.8
P10	-3.1	-3.1
P11	-2.5	-2.9
P12	-1.8	-2.1
P13	-0.1	-1.3
P14	-0.9	-0.6
P15	-2.2	-2.2
P16	-2.8	-2.2
P17	-3.8	-2.2
P18	-1.9	-3.6
P19	-5	-5
P20	-3.6	-3.6
P21	-4.4	-5.2
P22	-3.8	-2.4
P23	-2.5	-3
P24	-2.4	-2.5
P25	-5.8	-5.8
P26	-3.1	-3.6
P27	-2.5	-1.5
P28	-4.1	-3.3
P29	-4.7	-6.7
P30	-2.2	-3.5
P31	-1	-2.4
P32	-2.2	-0.6
P33	-2.2	-0.6
P34	0.2	-0.4
P35	-2.2	-1.5
P36	-1.5	-1.7
P37	-0.9	-2.4
P38	-1.7	-0.6
P39	-2.5	-2.9
P40	-1.7	-1.2
P41	-0.7	-1.1
P42	-1.4	-1.4
P43	-2.4	-3.5
P44	-1.4	-3.1
P45	-2.5	-4.2
P46	-1.4	-1.4
P47	-1.8	-0.4
P48	-0.6	-2.8
P49	-1	-1.9
P50	-2.1	-2.8
P51	0.1	-0.1
P52
P53
P54
P55
P56
P57
P58
P59
P60
P61	-4.3	-1.4
P62	-0.8	1.9
P63	-0.8	-1.2
P64	-1	-1.1
P65	-2.6	-2.1
P66	-1	0.1
P67	-2.1	-1.6
P68	-1.5	-1.9
P69	-2.1	-1.6
P70	-1	-1.1
P71	-1.5	-1.9
P72	0.1	-0.5
P73	0.2	-1.8
P74	-2.8	-1.2
P75	-2.4	-1.5
P76	-2.8	-1.8
P77	-1.8	-3.4
P78	0.1	0.6
P79	0.1	-2
P80	-0.1	-1
P81	-0.8	-1
P82	-0.8	-0.1
P83	-2.2	-3.3
P84	-1.4	-1.8
P85	-1.9	-4.5
P86	-0.6	-1.6
P87	-3.1	-0.6
P88	-0.6	-1.4
P89	-1.4	-2.2
P90	-1.5	0.1
